# Supplementary material for: The benthic foraminiferal δ34S records flux and timing of paleo methane emissions
Source: Sci Rep. 2020 Jan 28;10:1304. doi: 10.1038/s41598-020-58353-4 (PMC6987089; doi:10.1038/s41598-020-58353-4)
Supplement: Supplementary file 2 — Datasets 1 and 2. [file 41598_2020_58353_MOESM2_ESM.xlsx]

## Sheet: Supp. Table 1
Supplementary Table 1. Summary of sulfur isotope data for foraminiferal samples.
VCDT = Vienna Canyon Diablo Troilite; SE = standard error; SD = standard deviation
Analysis ID	Description	d34S VCDT (‰)	1SE (‰)
sp1_foram4_4@1	HH-13-200 Sect. 1 10-11 cm specimen 4 spot 1	17.5203	1.6059
sp1_foram4_4@2	HH-13-200 Sect. 1 10-11 cm specimen 4 spot 2	19.6798	1.20631
sp1_foram4_4@3	HH-13-200 Sect. 1 10-11 cm specimen 4 spot 3	21.1422	1.12657
	Mean, 1SD	19.4474	1.82208
sp1_foram5_5@1	HH-13-200 Sect. 1 10-11 cm specimen 5 spot 1	21.9754	1.40109
sp1_foram5_5@2	HH-13-200 Sect. 1 10-11 cm specimen 5 spot 2	21.3482	1.53298
sp1_foram5_5@3	HH-13-200 Sect. 1 10-11 cm specimen 5 spot 3	23.9617	0.913842
sp1_foram5_5@4	HH-13-200 Sect. 1 10-11 cm specimen 5 spot 4	23.4081	0.95126
	Mean, 1SD	22.6733	1.21695
sp1_foram6_6@1	HH-13-200 Sect. 1 10-11 cm specimen 6 spot 1	18.3811	1.13793
sp1_foram6_6@2	HH-13-200 Sect. 1 10-11 cm specimen 6 spot 2	19.3193	1.00139
sp1_foram6_6@3	HH-13-200 Sect. 1 10-11 cm specimen 6 spot 3	20.2355	1.05707
	Mean, 1SD	19.312	0.927229
sp1_foram7_7@1	HH-13-200 Sect. 1 10-11 cm specimen 7 spot 1	21.32	1.26979
sp1_foram7_7@2	HH-13-200 Sect. 1 10-11 cm specimen 7 spot 2	23.5019	1.80475
sp1_foram7_7@3	HH-13-200 Sect. 1 10-11 cm specimen 7 spot 3	16.5442	1.62118
sp1_foram7_7@4	HH-13-200 Sect. 1 10-11 cm specimen 7 spot 4	13.7582	1.93001
sp1_foram7_7@5	HH-13-200 Sect. 1 10-11 cm specimen 7 spot 5	21.198	1.75299
sp1_foram7_7@6	HH-13-200 Sect. 1 10-11 cm specimen 7 spot 6	17.3683	1.42932
sp1_foram 7_7@7	HH-13-200 Sect. 1 10-11 cm specimen 7 spot 7	20.5964	1.61713
sp1_foram 7_7@8	HH-13-200 Sect. 1 10-11 cm specimen 7 spot 8	18.1468	1.29081
	Mean, 1SD	19.0542	3.16009
sp1_foram8_8@1	HH-13-200 Sect. 1 10-11 cm specimen 8 spot 1	22.0435	0.863924
sp1_foram8_8@2	HH-13-200 Sect. 1 10-11 cm specimen 8 spot 2	16.2232	1.01874
sp1_foram8_8@3	HH-13-200 Sect. 1 10-11 cm specimen 8 spot 3	13.499	1.00215
	Mean, 1SD	17.2552	4.36473
sp1_foram9_9@1	HH-13-200 Sect. 1 10-11 cm specimen 9 spot 1	18.6866	1.14293
sp1_foram9_9@2	HH-13-200 Sect. 1 10-11 cm specimen 9 spot 2	17.9089	0.891021
sp1_foram9_9@3	HH-13-200 Sect. 1 10-11 cm specimen 9 spot 3	17.0314	0.96952
	Mean, 1SD	17.8756	0.828124
sp1_foram10_10@1	HH-13-200 Sect. 1 10-11 cm specimen 10 spot 1	25.5868	1.16587
sp1_foram10_10@2	HH-13-200 Sect. 1 10-11 cm specimen 10 spot 2	19.7626	1.00354
sp1_foram10_10@3	HH-13-200 Sect. 1 10-11 cm specimen 10 spot 3	22.5376	1.23126
	Mean, 1SD	22.629	2.91319		Sp1 Mean, 1SD	19.7495	2.13461
sp2_foram1_1@1	HH-13-200 Sect. 1 60-61 cm specimen 1 spot 1	28.1934	1.02252
sp2_foram1_1@2	HH-13-200 Sect. 1 60-61 cm specimen 1 spot 2	27.3146	1.31853
sp2_foram1_1@3	HH-13-200 Sect. 1 60-61 cm specimen 1 spot 3	24.0998	1.08023
	Mean, 1SD	26.5359	2.15507
sp2_foram2_2@1	HH-13-200 Sect. 1 60-61 cm specimen 2 spot 1	28.7615	0.779747
sp2_foram2_2@2	HH-13-200 Sect. 1 60-61 cm specimen 2 spot 2	25.9301	0.815343
sp2_foram2_2@3	HH-13-200 Sect. 1 60-61 cm specimen 2 spot 3	25.8096	0.75657
	Mean, 1SD	26.8337	1.6706
sp2_foram3_3@1	HH-13-200 Sect. 1 60-61 cm specimen 3 spot 1	20.1613	0.790638
sp2_foram3_3@2	HH-13-200 Sect. 1 60-61 cm specimen 3 spot 2	15.1789	1.17907
sp2_foram3_3@3	HH-13-200 Sect. 1 60-61 cm specimen 3 spot 3	22.0567	0.917795
sp2_foram3_3@4	HH-13-200 Sect. 1 60-61 cm specimen 3 spot 4	19.9657	1.02619
sp2_foram3_3@5	HH-13-200 Sect. 1 60-61 cm specimen 3 spot 5	23.7705	0.999242
	Mean, 1SD	20.2266	3.21946
sp2_foram4_4@1	HH-13-200 Sect. 1 60-61 cm specimen 4 spot 1	22.2549	1.17227
sp2_foram4_4@2	HH-13-200 Sect. 1 60-61 cm specimen 4 spot 2	20.6229	1.07464
sp2_foram4_4@3	HH-13-200 Sect. 1 60-61 cm specimen 4 spot 3	20.0909	1.09101
sp2_foram4_4@4	HH-13-200 Sect. 1 60-61 cm specimen 4 spot 4	20.2561	1.15808
sp2_foram4_4@5	HH-13-200 Sect. 1 60-61 cm specimen 4 spot 5	19.1125	1.06791
	Mean, 1SD	20.4675	1.14471
sp2_foram5_5@1	HH-13-200 Sect. 1 60-61 cm specimen 5 spot 1	27.0848	0.751744
sp2_foram5_5@2	HH-13-200 Sect. 1 60-61 cm specimen 5 spot 2	25.9183	0.999738
	Mean, 1SD	26.5015	0.824868
sp2_foram6_6@1	HH-13-200 Sect. 1 60-61 cm specimen 6 spot 1	31.419	0.828425
sp2_foram6_6@2	HH-13-200 Sect. 1 60-61 cm specimen 6 spot 2	22.4833	1.03803
sp2_foram6_6@3	HH-13-200 Sect. 1 60-61 cm specimen 6 spot 3	23.4252	1.55613
	Mean, 1SD	25.7758	4.90979
sp2_foram7_7@1	HH-13-200 Sect. 1 60-61 cm specimen 7 spot 1	30.7979	0.948328
sp2_foram7_7@2	HH-13-200 Sect. 1 60-61 cm specimen 7 spot 2	26.2847	0.827305
sp2_foram7_7@3	HH-13-200 Sect. 1 60-61 cm specimen 7 spot 3	27.8667	1.15599
	Mean, 1SD	28.3164	2.28996
sp2_foram8_8@1	HH-13-200 Sect. 1 60-61 cm specimen 8 spot 1	24.1583	0.982582
sp2_foram8_8@2	HH-13-200 Sect. 1 60-61 cm specimen 8 spot 2	26.3094	0.834352
sp2_foram8_8@3	HH-13-200 Sect. 1 60-61 cm specimen 8 spot 3	30.7283	0.853425
sp2_foram8_8@4	HH-13-200 Sect. 1 60-61 cm specimen 8 spot 4	25.1131	1.4531
	Mean, 1SD	26.5773	2.90391
sp2_foram9_9@1	HH-13-200 Sect. 1 60-61 cm specimen 9 spot 1	22.7177	1.17682
sp2_foram9_9@2	HH-13-200 Sect. 1 60-61 cm specimen 9 spot 2	21.6383	1.09346
sp2_foram9_9@3	HH-13-200 Sect. 1 60-61 cm specimen 9 spot 3	19.9342	1.22251
sp2_foram9_9@4	HH-13-200 Sect. 1 60-61 cm specimen 9 spot 4	23.2696	1.07555
	Mean, 1SD	21.89	1.46935		Sp2 Mean, 1SD	24.7916	3.05522
sp3_foram2_2@1	HH-13-200 Sect. 2 40-41 cm specimen 2 spot 1	29.646	0.923619
sp3_foram2_2@2	HH-13-200 Sect. 2 40-41 cm specimen 2 spot 2	26.7562	0.916924
	Mean, 1SD	28.2011	2.04344
sp3_foram4_4@1	HH-13-200 Sect. 2 40-41 cm specimen 4 spot 1	23.4446	1.32123
sp3_foram4_4@2	HH-13-200 Sect. 2 40-41 cm specimen 4 spot 2	26.6306	1.81659
	Mean, 1SD	25.0376	2.25287
sp3_foram5_5@1	HH-13-200 Sect. 2 40-41 cm specimen 5 spot 1	25.9243	1.29865
sp3_foram5_5@2	HH-13-200 Sect. 2 40-41 cm specimen 5 spot 2	27.4676	1.21279
	Mean, 1SD	26.6959	1.09123
sp3_foram7_7@1	HH-13-200 Sect. 2 40-41 cm specimen 7 spot 1	27.33	1.16952
sp3_foram7_7@2	HH-13-200 Sect. 2 40-41 cm specimen 7 spot 2	26.4291	1.31654
	Mean, 1SD	26.8795	0.637076		Sp3 Mean, 1SD	26.7035	1.29731

## Sheet: Supp. Table 2
Supplementary Table 2. Sulfur isotope data for foraminiferal samples and coral standard in order of measurement.
cps = counts per second, SE = standard error, SD = standard deviation, VCDT = Vienna Canyon Diablo Troilite.												* corrected for dead time in detection system; not accurate relative to VCDT
												** propagated uncertainty
Analysis ID	Description	32S cps	1SE (%)	δ34S RAW (‰) *	1SE (‰)	Mean coral	1SD (‰) coral	α	δ34S (‰, VCDT)	1SE (‰) **
Session 1 - September, 24, 2018						5.53	1.18	0.983403
coralstd@1	coral standard	155827	0.946483	6.67643	0.745926	n	33
coralstd@2	coral standard	154484	0.665126	4.88491	0.613813
coralstd@3	coral standard	155548	1.164	5.39353	0.886034
coralstd@4	coral standard	154016	0.903338	5.46197	0.828853
coralstd@5	coral standard	139964	0.800928	5.4032	1.03402
coralstd@6	coral standard	122213	1.19672	4.47707	0.989733
coralstd@7	coral standard	168601	1.0843	6.24831	0.799195
coralstd@8	coral standard	146756	0.932111	5.63249	0.84663
coralstd@9	coral standard	146035	0.925717	5.00993	0.816428
coralstd@10	coral standard	145512	0.713614	5.42988	0.766524
sp1_foram7_7@1	HH-13-200 Sect. 1 10-11 cm specimen 7 spot 1	14617.3	1.46657	4.36917	1.25306				21.32	1.26979
sp1_foram7_7@2	HH-13-200 Sect. 1 10-11 cm specimen 7 spot 2	10007.8	1.65616	6.51487	1.79303				23.5019	1.80475
sp1_foram7_7@3	HH-13-200 Sect. 1 10-11 cm specimen 7 spot 3	10751	1.04961	-0.327366	1.60812				16.5442	1.62118
sp1_foram7_7@4	HH-13-200 Sect. 1 10-11 cm specimen 7 spot 4	8030	2.02423	-3.06713	1.91905				13.7582	1.93001
coralstd@11	coral standard	116157	0.796482	4.88769	1.10122
coralstd@12	coral standard	126080	0.961888	3.44909	0.947835
coralstd@13	coral standard	135590	0.957213	5.62302	0.967535
coralstd@14	coral standard	147694	0.907544	4.33364	0.835271
coralstd@15	coral standard	150918	0.956233	5.87493	0.806231
coralstd@16	coral standard	141794	0.851937	5.82551	0.809695
coralstd@17	coral standard	146731	0.983328	6.87345	0.686576
coralstd@18	coral standard	163366	0.746977	8.47963	0.728288
coralstd@19	coral standard	155055	1.01649	7.9328	0.799743
coralstd@20	coral standard	129826	0.968914	6.40589	0.85403
coralstd@21	coral standard	125814	1.01967	3.18197	0.88519
coralstd@22	coral standard	141824	0.865616	4.38588	0.722413
coralstd@23	coral standard	151362	1.35807	6.54111	0.77488
coralstd@24	coral standard	122547	0.903912	4.0917	0.825227
coralstd@25	coral standard	134757	0.97634	5.41587	0.784957
coralstd@26	coral standard	147437	0.761296	3.75131	0.807157
sp1_foram7_7@5	HH-13-200 Sect. 1 10-11 cm specimen 7 spot 5	8970.52	1.89199	4.24918	1.74091				21.198	1.75299
sp1_foram7_7@6	HH-13-200 Sect. 1 10-11 cm specimen 7 spot 6	10450.8	1.07036	0.483076	1.41448				17.3683	1.42932
sp1_foram5_5@1	HH-13-200 Sect. 1 10-11 cm specimen 5 spot 1	15205.7	1.64015	5.01367	1.38595				21.9754	1.40109
sp1_foram5_5@2	HH-13-200 Sect. 1 10-11 cm specimen 5 spot 2	11274.3	1.36605	4.39687	1.51916				21.3482	1.53298
sp1_foram5_5@3	HH-13-200 Sect. 1 10-11 cm specimen 5 spot 3	26867.6	0.961737	6.96699	0.890456				23.9617	0.913842
sp1_foram5_5@4	HH-13-200 Sect. 1 10-11 cm specimen 5 spot 4	28835.1	0.972706	6.42262	0.928817				23.4081	0.95126
coralstd@27	coral standard	138971	1.18002	5.05367	0.788474
coralstd@28	coral standard	141333	0.836592	4.67623	0.77682
sp1_foram6_6@1	HH-13-200 Sect. 1 10-11 cm specimen 6 spot 1	19884.8	1.20816	1.47901	1.11924				18.3811	1.13793
sp1_foram6_6@2	HH-13-200 Sect. 1 10-11 cm specimen 6 spot 2	26040.1	1.81112	2.40172	0.980096				19.3193	1.00139
sp1_foram6_6@3	HH-13-200 Sect. 1 10-11 cm specimen 6 spot 3	26375.8	1.55273	3.30265	1.03692				20.2355	1.05707
coralstd@29	coral standard	144732	0.656282	5.86788	0.654751
coralstd@30	coral standard	134257	1.18629	6.18591	0.899276
sp2_foram8_8@1	HH-13-200 Sect. 1 60-61 cm specimen 8 spot 1	27548.6	1.39265	7.16041	0.960871				24.1583	0.982582
sp2_foram8_8@2	HH-13-200 Sect. 1 60-61 cm specimen 8 spot 2	39932.2	1.01725	9.27572	0.808671				26.3094	0.834352
sp2_foram8_8@3	HH-13-200 Sect. 1 60-61 cm specimen 8 spot 3	35100.8	1.20249	13.6213	0.828335				30.7283	0.853425
sp2_foram8_8@4	HH-13-200 Sect. 1 60-61 cm specimen 8 spot 4	25355.4	6.67217	8.0993	1.43851				25.1131	1.4531
coralstd@31	coral standard	127466	0.842816	7.13263	0.900624
coralstd@32	coral standard	127753	1.21756	5.66696	1.03673
coralstd@33	coral standard	130197	1.19507	6.22189	0.980713
Session 1 - September, 25, 2018						6.79381	1.3346	0.984639
coralstd@34	coral standard	146064	1.47896	6.9948	0.893717	n	3
sp2_foram9_9@1	HH-13-200 Sect. 1 60-61 cm specimen 9 spot 1	32504.6	1.40092	7.00819	0.889482				22.7177	1.17682
sp2_foram9_9@2	HH-13-200 Sect. 1 60-61 cm specimen 9 spot 2	34918.2	1.16	5.94536	0.775845				21.6383	1.09346
sp2_foram9_9@3	HH-13-200 Sect. 1 60-61 cm specimen 9 spot 3	27928.2	2.08469	4.26741	0.949108				19.9342	1.22251
sp2_foram9_9@4	HH-13-200 Sect. 1 60-61 cm specimen 9 spot 4	38230.3	0.580554	7.55159	0.750388				23.2696	1.07555
coralstd@35	coral standard	130940	1.21363	5.37011	0.731552
sp3_foram7_7@1	HH-13-200 Sect. 2 40-41 cm specimen 7 spot 1	25218.3	0.758802	11.5496	0.879802				27.33	1.16952
sp3_foram7_7@2	HH-13-200 Sect. 2 40-41 cm specimen 7 spot 2	29230.9	1.07896	10.6625	1.0675				26.4291	1.31654
sp3_foram5_5@1	HH-13-200 Sect. 2 40-41 cm specimen 5 spot 1	18579.9	0.919406	10.1655	1.04536				25.9243	1.29865
sp3_foram5_5@2	HH-13-200 Sect. 2 40-41 cm specimen 5 spot 2	28108.8	1.39772	11.6851	0.936555				27.4676	1.21279
coralstd@36	coral standard	166519	1.11253	8.01651	0.741253
Session 2 - January, 7, 2019						20.0273	0.961675	0.997582
coralstd@1	coral standard	87212.9	0.657923	19.6433	0.840073	n	28
coralstd@2	coral standard	100421	0.738619	19.6597	1.05921
coralstd@3	coral standard	100293	0.878064	20.7663	1.21931
coralstd@4	coral standard	104260	0.764157	19.2624	0.973094
coralstd@5	coral standard	103726	0.678206	19.03	1.01106
coralstd@6	coral standard	107040	0.782696	20.5753	0.894049
coralstd@7	coral standard	103658	0.739469	19.701	0.945336
coralstd@8	coral standard	115518	0.674683	20.7073	1.00938
coralstd@9	coral standard	115214	0.732126	18.0104	0.968063
coralstd@10	coral standard	123411	0.659155	18.6985	1.02529
sp1_foram 7_7@7	HH-13-200 Sect. 1 10-11 cm specimen 7 spot 7	8144.15	0.962365	18.1283	1.60688				20.5964	1.61713
sp1_foram 7_7@8	HH-13-200 Sect. 1 10-11 cm specimen 7 spot 8	14404.7	0.763157	15.6846	1.27795				18.1468	1.29081
coralstd@11	coral standard	104178	0.8088	18.8668	1.03583
coralstd@12	coral standard	102249	0.587955	19.5825	0.86162
coralstd@13	coral standard	108515	0.598301	19.231	0.884855
coralstd@14	coral standard	99121	0.472627	21.3775	0.875493
coralstd@15	coral standard	100510	0.694498	20.5566	0.977378
coralstd@16	coral standard	102694	0.66523	20.9198	0.779569
coralstd@17	coral standard	110869	0.549742	20.1794	0.965547
coralstd@18	coral standard	116241	0.528321	21.8623	0.804375
sp1_foram4_4@1	HH-13-200 Sect. 1 10-11 cm specimen 4 spot 1	7391.37	1.55966	15.0596	1.59558				17.5203	1.6059
sp1_foram4_4@2	HH-13-200 Sect. 1 10-11 cm specimen 4 spot 2	17358.9	1.00854	17.2139	1.19254				19.6798	1.20631
sp1_foram4_4@3	HH-13-200 Sect. 1 10-11 cm specimen 4 spot 3	18550.1	0.670781	18.6727	1.11181				21.1422	1.12657
sp1_foram8_8@1	HH-13-200 Sect. 1 10-11 cm specimen 8 spot 1	30308.9	0.433772	19.5718	0.844592				22.0435	0.863924
sp1_foram8_8@2	HH-13-200 Sect. 1 10-11 cm specimen 8 spot 2	21796.1	2.71275	13.7656	1.0024				16.2232	1.01874
sp1_foram8_8@3	HH-13-200 Sect. 1 10-11 cm specimen 8 spot 3	29672.3	1.42775	11.048	0.985535				13.499	1.00215
coralstd@19	coral standard	103196	0.613931	19.7996	1.06671
coralstd@20	coral standard	105976	0.467997	19.5944	0.702787
sp1_foram9_9@1	HH-13-200 Sect. 1 10-11 cm specimen 9 spot 1	21705.4	0.961185	16.2231	1.12839				18.6866	1.14293
sp1_foram9_9@2	HH-13-200 Sect. 1 10-11 cm specimen 9 spot 2	31273.9	0.917167	15.4473	0.87229				17.9089	0.891021
sp1_foram9_9@3	HH-13-200 Sect. 1 10-11 cm specimen 9 spot 3	29977	1.12379	14.5718	0.952334				17.0314	0.96952
sp1_foram10_10@1	HH-13-200 Sect. 1 10-11 cm specimen 10 spot 1	22343	1.26115	23.1066	1.15162				25.5868	1.16587
sp1_foram10_10@2	HH-13-200 Sect. 1 10-11 cm specimen 10 spot 2	22788.8	0.912264	17.2965	0.986942				19.7626	1.00354
sp1_foram10_10@3	HH-13-200 Sect. 1 10-11 cm specimen 10 spot 3	14418.1	0.75647	20.0647	1.21777				22.5376	1.23126
coralstd@21	coral standard	95673.5	0.623369	20.6077	0.846248
coralstd@22	coral standard	105454	0.537102	20.2215	1.03316
sp2_foram1_1@1	HH-13-200 Sect. 1 60-61 cm specimen 1 spot 1	22875.6	0.54927	25.7069	1.00624				28.1934	1.02252
sp2_foram1_1@2	HH-13-200 Sect. 1 60-61 cm specimen 1 spot 2	13697.8	0.657071	24.8302	1.30594				27.3146	1.31853
sp2_foram1_1@3	HH-13-200 Sect. 1 60-61 cm specimen 1 spot 3	17735.9	0.414992	21.6231	1.06483				24.0998	1.08023
sp2_foram2_2@1	HH-13-200 Sect. 1 60-61 cm specimen 2 spot 1	36904.8	0.493423	26.2736	0.758272				28.7615	0.779747
sp2_foram2_2@2	HH-13-200 Sect. 1 60-61 cm specimen 2 spot 2	39624.3	0.398209	23.449	0.79483				25.9301	0.815343
sp2_foram2_2@3	HH-13-200 Sect. 1 60-61 cm specimen 2 spot 3	44212.6	0.992904	23.3288	0.734417				25.8096	0.75657
coralstd@23	coral standard	93816.5	0.544117	19.517	1.04198
coralstd@24	coral standard	92933.5	0.654177	20.3637	0.998935
sp2_foram5_5@1	HH-13-200 Sect. 1 60-61 cm specimen 5 spot 1	35144.9	0.442697	24.601	0.729445				27.0848	0.751744
sp2_foram5_5@2	HH-13-200 Sect. 1 60-61 cm specimen 5 spot 2	29331.7	1.23221	23.4372	0.98308				25.9183	0.999738
coralstd@25	coral standard	99316.9	0.457	20.4476	0.946389
coralstd@26	coral standard	101086	0.385073	18.6319	0.990649
coralstd@27	coral standard	92205.9	0.473036	21.6848	1.1142
coralstd@28	coral standard	96571.7	0.45187	21.265	0.968264
Session 2 - January, 8, 2019
coralstd@29	coral standard	93255.5	0.602644	19.5112	1.30616	First bracket
coralstd@30	coral standard	98962	1.29073	19.1908	0.811647	17.2475	1.6744	0.994863
sp2_foram3_3@1	HH-13-200 Sect. 1 60-61 cm specimen 3 spot 1	49685	0.968712	14.9208	0.661968	n	15		20.1613	0.790638
sp2_foram3_3@2	HH-13-200 Sect. 1 60-61 cm specimen 3 spot 2	16920.8	1.14137	9.96402	1.09695				15.1789	1.17907
sp2_foram3_3@3	HH-13-200 Sect. 1 60-61 cm specimen 3 spot 3	34053.7	1.16698	16.8065	0.809593				22.0567	0.917795
sp2_foram3_3@4	HH-13-200 Sect. 1 60-61 cm specimen 3 spot 4	33879.7	1.43201	14.7261	0.930679				19.9657	1.02619
sp2_foram4_4@1	HH-13-200 Sect. 1 60-61 cm specimen 4 spot 1	18043.7	0.774551	17.0036	1.08963				22.2549	1.17227
sp2_foram4_4@2	HH-13-200 Sect. 1 60-61 cm specimen 4 spot 2	23302.8	0.746269	15.3801	0.983838				20.6229	1.07464
sp2_foram4_4@3	HH-13-200 Sect. 1 60-61 cm specimen 4 spot 3	32468.9	1.34865	14.8508	1.00169				20.0909	1.09101
coralstd@31	coral standard	107844	0.989063	14.9614	1.02264
coralstd@32	coral standard	101738	0.662375	14.8078	0.921365
coralstd@33	coral standard	99170.9	0.849542	15.2371	1.0348
coralstd@34	coral standard	110770	0.867827	16.5017	0.875556
coralstd@35	coral standard	104438	0.597273
coralstd@36	coral standard	107091	1.00812	18.305	1.00916
coralstd@37	coral standard	100404	0.754308	16.7661	1.00293
coralstd@38	coral standard	100625	0.942548	16.2833	1.13373
coralstd@39	coral standard	99435.1	0.701402	18.3252	0.785737
coralstd@40	coral standard	95791.7	0.66939	20.1506	0.817713
coralstd@41	coral standard	96628.3	0.762596	17.6326	1.00103
coralstd@42	coral standard	100800	0.815678	16.8319	1.0915
coralstd@43	coral standard	121655	0.865437	16.0216	1.06354	Second bracket
coralstd@44	coral standard	101898	0.842851	18.1858	0.859213	16.2115	1.95996	0.99385
sp2_foram4_4@4	HH-13-200 Sect. 1 60-61 cm specimen 4 spot 4	23070.3	1.10753	13.9814	1.05602	n	17		20.2561	1.15808
sp2_foram4_4@5	HH-13-200 Sect. 1 60-61 cm specimen 4 spot 5	28095.7	1.1141	12.8449	0.956274				19.1125	1.06791
coralstd@45	coral standard	140391	0.931335	13.3415	0.918989
coralstd@46	coral standard	132844	0.937683	15.4775	1.05026
coralstd@47	coral standard	132818	0.955216	14.1269	0.774413	Third bracket
coralstd@48	coral standard	131101	0.881085	12.6398	0.909105	14.2056	1.0725	0.991888
sp2_foram6_6@1	HH-13-200 Sect. 1 60-61 cm specimen 6 spot 1	46170.8	2.16469	23.0523	0.777256	n	14		31.419	0.828425
sp2_foram6_6@2	HH-13-200 Sect. 1 60-61 cm specimen 6 spot 2	23102.2	1.3592	14.189	0.997673				22.4833	1.03803
sp2_foram6_6@3	HH-13-200 Sect. 1 60-61 cm specimen 6 spot 3	13176.5	1.40867	15.1233	1.5295				23.4252	1.55613
sp2_foram7_7@1	HH-13-200 Sect. 1 60-61 cm specimen 7 spot 1	37604.3	4.07773	22.4362	0.903972				30.7979	0.948328
sp2_foram7_7@2	HH-13-200 Sect. 1 60-61 cm specimen 7 spot 2	37486.2	1.30313	17.9596	0.776062				26.2847	0.827305
sp2_foram7_7@3	HH-13-200 Sect. 1 60-61 cm specimen 7 spot 3	24854.5	1.7168	19.5288	1.11989				27.8667	1.15599
coralstd@49	coral standard	123738	0.977146	14.237	0.841856
coralstd@50	coral standard	127036	0.840784	14.619	0.65726
coralstd@51	coral standard	125743	0.773054	14.6283	0.975542
coralstd@52	coral standard	127590	0.808043	14.0867	0.780973
sp3_foram2_2@1	HH-13-200 Sect. 2 40-41 cm specimen 2 spot 1	30398	0.909195	21.2937	0.878015				29.646	0.923619
sp3_foram2_2@2	HH-13-200 Sect. 2 40-41 cm specimen 2 spot 2	30603.2	0.952599	18.4273	0.87097				26.7562	0.916924
sp3_foram4_4@1	HH-13-200 Sect. 2 40-41 cm specimen 4 spot 1	13344.5	1.11115	15.1426	1.28977				23.4446	1.32123
sp3_foram4_4@2	HH-13-200 Sect. 2 40-41 cm specimen 4 spot 2	8299.91	1.09805	18.3027	1.79383				26.6306	1.81659
coralstd@53	coral standard	127340	0.849091	13.0795	0.829277
coralstd@54	coral standard	134937	0.947808	16.4962	1.01057
coralstd@55	coral standard	136475	0.767545	13.206	0.977293
coralstd@56	coral standard	124433	0.733412	14.5541	1.0327
sp2_foram3_3@5	HH-13-200 Sect. 1 60-61 cm specimen 3 spot 5	30416	0.648	15.4658	0.957248				23.7705	0.999242
coralstd@57	coral standard	125118	1.1669	13.161	0.807821
coralstd@58	coral standard	132965	0.761055	15.2251	0.89416
